# Supplementary material for: Depressive Symptoms Among South African Construction Workers: Associations with Demographic, Social and Work-Related Factors, and Substance Use
Source: Int J Environ Res Public Health. 2025 Apr 27;22(5):694. doi: 10.3390/ijerph22050694 (PMC12110885; doi:10.3390/ijerph22050694)
Supplement: Supplementary file 1 [file ijerph-22-00694-s001.zip]

Archive with 1 entries (1 files):
- ijerph-3480192-supplementary.pdf
